# Supplementary material for: Potential of Prebiotic D-Tagatose for Prevention of Oral Disease
Source: Front Cell Infect Microbiol. 2021 Nov 5;11:767944. doi: 10.3389/fcimb.2021.767944 (PMC8604381; doi:10.3389/fcimb.2021.767944)
Supplement: Supplementary file 2 [file Table_1.xlsx]

## Sheet: Sm
Locus	function	logFC	PValue	FDR
SMU_1117	FAD-dependent oxidoreductase	-2.21609	1.29349e-101	2.48738e-100
SMU_2127	NAD-dependent succinate-semialdehyde dehydrogenase	-2.18842	0	0
SMU_127	acetoin dehydrogenase TPP-dependent, E1 component subunit alpha(adhA)	-2.12588	7.53742e-107	1.54196e-105
SMU_t52	tRNA	-2.05449	1.67206e-10	3.97449e-10
SMU_128	acetoin dehydrogenase TPP-dependent, E1 component subunit beta(adhB)	-1.96305	1.4865e-123	3.76123e-122
SMU_277	hypothetical protein	-1.9259	3.48627e-165	1.2415e-163
SMU_1745c	MarR family transcriptional regulator	-1.83829	5.18561e-121	1.26227e-119
SMU_1344c	mutanobactin A biosynthesis transacylase MubG	-1.81684	7.91667e-54	6.59037e-53
SMU_1343c	mutanobactin A polyketide synthase MubH	-1.80991	8.74877e-187	4.10339e-185
SMU_541	YqgQ family protein	-1.73138	3.36082e-27	1.4655e-26
SMU_1004	glucosyltransferase-I	-1.6484	7.68712e-225	4.22352e-223
SMU_807	CPBP family intramembrane metalloprotease	-1.64431	3.21461e-121	7.92525e-120
SMU_1599	BglG family transcription antiterminator	-1.61279	8.01015e-36	4.29067e-35
SMU_129	branched-chain alpha-keto acid dehydrogenase E2 subunit(adhC)	-1.59322	6.82846e-146	2.02017e-144
SMU_1126	type I pantothenate kinase	-1.52669	2.22831e-64	2.32882e-63
SMU_1342	non-ribosomal peptide synthetase	-1.49554	1.45794e-186	6.6753e-185
SMU_294	LytTR family transcriptional regulator	-1.46211	1.11219e-07	2.28742e-07
SMU_278	hypothetical protein	-1.45716	2.95626e-185	1.29202e-183
SMU_100	PTS system sorbose transporter subunit IIB(SMU_100)	-1.43195	1.2998e-10	3.10886e-10
SMU_1425	AAA domain-containing protein	-1.43107	9.33447e-60	8.88623e-59
SMU_131	lipoate--protein ligase	-1.41143	8.62155e-92	1.48029e-90
SMU_1788c	conjugal transfer protein TraF	-1.40637	5.37578e-52	4.21944e-51
SMU_91	trigger factor	-1.39884	1.42897e-288	1.19475e-286
SMU_t36	tRNA	-1.39405	0.0240207	0.0319445
SMU_1116c	hypothetical protein	-1.38203	1.07494e-109	2.3226e-108
SMU_1125c	class I SAM-dependent methyltransferase	-1.37233	2.97923e-21	1.07286e-20
SMU_1882c	hypothetical protein	-1.36384	2.19522e-130	6.03059e-129
SMU_1744	ketoacyl-ACP synthase III	-1.35983	3.32923e-65	3.55672e-64
SMU_1600	PTS system cellobiose transporter subunit IIB(ptcB)	-1.34469	0.000836785	0.00128937
SMU_402	pyruvate formate-lyase(pfl)	-1.31594	5.4515e-196	2.75875e-194
SMU_1249c	DUF4352 domain-containing protein	-1.31325	7.9441e-56	7.00757e-55
SMU_112c	MurR/RpiR family transcriptional regulator	-1.30712	1.73724e-19	5.85065e-19
SMU_929c	DUF1304 family protein	-1.29856	1.86067e-118	4.20949e-117
SMU_1195	permease	-1.29216	2.87121e-127	7.77653e-126
SMU_753	PspC domain-containing protein	-1.28558	2.16848e-136	6.13235e-135
SMU_130	dihydrolipoamide dehydrogenase(adhD)	-1.27582	1.73643e-81	2.4919e-80
SMU_102	PTS system transporter subunit IID(SMU_102)	-1.25201	1.13754e-21	4.17461e-21
SMU_862	HlyD family efflux transporter periplasmic adaptor subunit	-1.23757	1.15623e-155	3.70571e-154
SMU_1005	glucosyltransferase-SI	-1.23702	2.21521e-240	1.41995e-238
SMU_1341c	mutanobactin A non-ribosomal peptide synthetase MubB	-1.22723	3.10349e-73	3.80129e-72
SMU_1250c	hypothetical protein	-1.22472	7.23996e-25	2.94967e-24
SMU_t61	tRNA	-1.2147	0.0041101	0.00599675
SMU_712	phosphoenolpyruvate carboxylase(capP)	-1.20922	1.6323e-186	7.29981e-185
SMU_2001	DNA-directed RNA polymerase subunit alpha	-1.1945	7.12904e-162	2.49257e-160
SMU_2004	infA translation initiation factor IF-1	-1.18841	2.31052e-79	3.17366e-78
SMU_1403c	cas2 CRISPR-associated endonuclease Cas2	-1.17219	1.09931e-07	2.26335e-07
SMU_1598	cellobiose phosphotransferase system IIA component(ptcA)	-1.17133	0.00136781	0.00205653
SMU_1345c	mubE mutanobactin A non-ribosomal peptide synthetase MubE	-1.17116	1.63614e-73	2.02987e-72
SMU_104	alpha-glucosidase	-1.1692	2.79198e-91	4.75131e-90
SMU_2032	rpsB 30S ribosomal protein S2	-1.16002	1.07353e-178	4.39234e-177
SMU_1196c	DUF3862 domain-containing protein	-1.15844	6.65719e-58	6.1547e-57
SMU_20	mreC rod shape-determining protein MreC	-1.14222	1.7621e-40	1.04584e-39
SMU_1398	LexA family transcriptional regulator	-1.1418	4.22014e-40	2.49703e-39
SMU_252	hypothetical protein	-1.12993	7.02396e-55	5.97658e-54
SMU_510c	hypothetical protein	-1.11859	2.0633e-53	1.70289e-52
SMU_1568	extracellular solute-binding protein	-1.11033	5.93527e-71	7.04538e-70
SMU_2000	rplQ 50S ribosomal protein L17	-1.10779	1.50613e-146	4.52546e-145
SMU_737	alpha/beta hydrolase	-1.1018	7.34093e-36	3.95423e-35
	hypothetical protein	-1.09479	1.26509e-10	3.04096e-10
SMU_1194	ABC transporter ATP-binding protein	-1.09103	8.43268e-91	1.41009e-89
SMU_2047	PTS system glucose-specific transporter subunit IIABC(ptsG)	-1.0785	2.45952e-176	9.65236e-175
SMU_2104a	rpmF 50S ribosomal protein L32	-1.07287	1.0604e-23	4.15306e-23
SMU_373	methyltransferase domain-containing protein	-1.07248	2.14855e-13	5.90238e-13
SMU_1576c	hypothetical protein	-1.06946	1.49104e-42	9.24925e-42
SMU_1294	flavodoxin	-1.06861	4.65641e-99	8.60988e-98
SMU_1317c	hypothetical protein	-1.06191	1.26675e-10	3.04116e-10
SMU_542	glucose kinase(glk)	-1.06153	2.15143e-102	4.179e-101
SMU_957	50S ribosomal protein L10	-1.0583	1.82085e-86	2.87008e-85
SMU_1843	sucrose-6-phosphate hydrolase	-1.05649	1.27876e-66	1.42968e-65
SMU_1315c	AAA family ATPase	-1.03579	1.26765e-45	8.49371e-45
SMU_1402c	csn2 type II-A CRISPR-associated protein Csn2	-1.0324	6.80485e-19	2.23688e-18
SMU_1340	non-ribosomal peptide synthetase	-1.03116	1.38481e-83	2.06433e-82
SMU_863	ABC transporter ATP-binding protein	-1.03001	9.01119e-67	1.01932e-65
SMU_2003	30S ribosomal protein S13	-1.02581	5.03646e-105	1.00887e-103
SMU_1133	phoU phosphate signaling complex protein PhoU	-1.02365	4.57636e-75	5.94618e-74
SMU_1346	mubT mutanobactin A biosynthesis thioesterase MubT	-1.02326	9.04074e-27	3.92446e-26
SMU_669c	redoxin NrdH	-1.0219	4.93048e-26	2.07924e-25
SMU_1088	FAD:protein FMN transferase	-1.01952	4.46139e-110	9.74915e-109
SMU_317	dapD 2,3,4,5-tetrahydropyridine-2,6-dicarboxylate N-acetyltransferase	-1.01144	7.97072e-63	7.90087e-62
SMU_2005	adenylate kinase	-1.01095	1.13981e-29	5.28157e-29
SMU_1127	30S ribosomal protein S20	-1.00803	2.51325e-22	9.43942e-22
SMU_627	DUF805 domain-containing protein	-1.00799	1.77344e-94	3.15771e-93
SMU_2002	rpsK 30S ribosomal protein S11	-1.00399	7.33962e-72	8.87678e-71
SMU_1578	bifunctional biotin--[acetyl-CoA-carboxylase] synthetase/biotin operon repressor	1.0015	2.13716e-85	3.28781e-84
#N/A	miscRNA	1.0129	3.11226e-36	1.68588e-35
SMU_1657c	P-II family nitrogen regulator	1.0162	1.26812e-19	4.28577e-19
SMU_1495	galactose-6-phosphate isomerase subunit LacB(lacB)	1.0302	8.10071e-36	4.32713e-35
SMU_423	ComC/BlpC family leader-containing pheromone/bacteriocin	1.03054	1.98906e-35	1.04507e-34
SMU_2093	argR arginine repressor	1.03874	2.39615e-53	1.96076e-52
SMU_1958c	PTS sugar transporter subunit IIC	1.03953	4.38861e-26	1.86298e-25
SMU_t40	tRNA	1.04004	0.0210104	0.0281553
SMU_125	NAD(P)H-dependent oxidoreductase	1.04129	3.89648e-124	9.99058e-123
SMU_1321c	ATP-grasp domain-containing protein	1.04566	2.43481e-65	2.61572e-64
SMU_1455	8-oxo-dGTP diphosphatase	1.05722	6.6815e-97	1.21212e-95
#N/A	IS3-like element ISSmu1 family transposase	1.06607	0.00109053	0.0016591
SMU_43	DNA methyltransferase	1.07128	1.18029e-34	6.08499e-34
SMU_856	pyrR bifunctional pyr operon transcriptional regulator/uracil phosphoribosyltransferase PyrR	1.0757	2.20086e-45	1.46445e-44
SMU_1663	dTMP kinase	1.08422	3.0299e-100	5.71226e-99
SMU_1349	mubR mutanobactin A biosynthesis transcriptional regulator MubR	1.09771	1.22093e-89	2.00671e-88
SMU_2054c	DUF3013 family protein	1.10506	2.42707e-36	1.32217e-35
SMU_582	polyprenyl synthetase family protein	1.1126	8.36953e-82	1.21929e-80
SMU_303	MBL fold metallo-hydrolase	1.1161	8.53454e-156	2.78168e-154
#N/A	hisE phosphoribosyl-ATP diphosphatase	1.11613	1.3196e-24	5.33106e-24
SMU_29	phosphoribosylaminoimidazolesuccinocarboxamide synthase	1.11942	4.25508e-66	4.7026e-65
SMU_r08	23S ribosomal RNA	1.12165	0.0210521	0.0281917
SMU_526c	MerR family transcriptional regulator	1.12483	1.5063e-69	1.76623e-68
SMU_1400c	HicB family protein	1.12625	2.24269e-54	1.88327e-53
SMU_2134	TetR family transcriptional regulator	1.12688	1.0767e-27	4.78174e-27
SMU_1960c	PTS system mannose-specific transporter subunit IIB(SMU_1960c)	1.13253	3.92501e-12	1.02135e-11
SMU_2147c	LysM peptidoglycan-binding domain-containing protein	1.13381	2.21301e-123	5.52677e-122
SMU_1723c	HD domain-containing protein	1.14451	7.44887e-126	1.9357e-124
SMU_1215	uracil-DNA glycosylase	1.1467	2.88704e-126	7.60518e-125
SMU_1658	ammonium transporter	1.1526	3.22586e-52	2.56336e-51
#N/A	RNase_P_RNA	1.15653	5.85694e-116	1.30964e-114
#N/A	DUF3272 family protein	1.15769	9.77614e-88	1.55368e-86
SMU_730	AbrB/MazE/SpoVT family DNA-binding domain-containing protein	1.16396	3.74647e-06	6.94072e-06
SMU_1582c	GAF domain-containing protein	1.17811	3.94933e-61	3.81636e-60
SMU_1036	ABC transporter permease subunit	1.17965	9.93665e-25	4.02277e-24
SMU_1241	uvrC excinuclease ABC subunit UvrC	1.2081	6.26751e-168	2.31896e-166
SMU_t39	tRNA	1.2095	0.0167469	0.022679
SMU_1260c	DivIVA domain-containing protein	1.2096	1.3773e-37	7.69925e-37
SMU_1828	universal stress protein	1.2142	4.45708e-232	2.67843e-230
#N/A	helix-turn-helix transcriptional regulator	1.21703	6.88586e-52	5.33932e-51
SMU_t37	tRNA	1.22513	1.66064e-11	4.16351e-11
SMU_843	CapA family protein	1.23074	2.27459e-208	1.21501e-206
SMU_560c	DUF1827 family protein	1.23438	2.16266e-126	5.77611e-125
SMU_581	exodeoxyribonuclease VII small subunit	1.23573	4.34321e-19	1.43505e-18
SMU_1895c	ComC/BlpC family leader-containing pheromone/bacteriocin	1.25185	9.8008e-160	3.36552e-158
#N/A	23S ribosomal RNA	1.25666	0.000191491	0.00031286
SMU_887	galactose-1-phosphate uridylyltransferase(galT)	1.25786	2.4504e-43	1.5707e-42
SMU_1983	type II secretion system protein	1.2662	0.000773444	0.00119657
SMU_48	purD phosphoribosylamine--glycine ligase	1.26705	4.00542e-41	2.40701e-40
SMU_1889c	ComC/BlpC family leader-containing pheromone/bacteriocin	1.28001	1.14403e-23	4.46243e-23
SMU_1496	galactose-6-phosphate isomerase subunit LacA(lacA)	1.30368	3.2116e-27	1.40362e-26
SMU_845	DUF1211 domain-containing protein	1.30407	4.29383e-86	6.71303e-85
SMU_1252	glycerate kinase	1.3089	9.73011e-140	2.82305e-138
SMU_999	hypothetical protein	1.31581	1.20769e-15	3.55649e-15
SMU_844	GNAT family N-acetyltransferase	1.34785	2.12818e-92	3.68692e-91
SMU_1262c	hypothetical protein	1.35137	7.12774e-55	6.03817e-54
SMU_910	glucosyltransferase-S	1.35767	1.72547e-299	1.50822e-297
SMU_885	galactose operon repressor GalR LacI family DNA-binding transcriptional regulator	1.35869	9.1598e-77	1.20646e-75
SMU_913	gdhA NADP-specific glutamate dehydrogenase	1.35939	1.03793e-249	6.88257e-248
SMU_1256c	hypothetical protein	1.35967	4.41848e-119	1.03532e-117
SMU_117c	hypothetical protein	1.38002	3.5755e-33	1.77209e-32
SMU_1700c	LrgB family protein	1.38052	1.90245e-23	7.33149e-23
SMU_602	bile acid:sodium symporter family protein	1.3874	3.9154e-61	3.80269e-60
SMU_1678	acyl-CoA thioesterase	1.38925	2.71378e-190	1.30465e-188
SMU_1247	enolase(eno)	1.39715	0	0
SMU_1956c	hypothetical protein	1.40201	6.77935e-17	2.08921e-16
SMU_1263	phosphoribosyl-ATP pyrophosphatase / phosphoribosyl-AMP cyclohydrolase(hisI)	1.41241	1.56718e-131	4.36767e-130
SMU_1253c	GNAT family N-acetyltransferase	1.41781	4.37288e-57	3.91119e-56
SMU_361	phosphoglycerate kinase(pgk)	1.44403	0	0
SMU_765	ahpF alkyl hydroperoxide reductase subunit F	1.44667	6.27071e-168	2.31896e-166
SMU_1896c	ComC/BlpC family leader-containing pheromone/bacteriocin	1.48025	2.40366e-80	3.39871e-79
SMU_1650	nth endonuclease III	1.51167	3.73775e-98	6.84542e-97
SMU_1029	pseudo	1.55663	0.000307878	0.000495025
SMU_1680c	hypothetical protein	1.56419	8.60948e-261	6.13186e-259
SMU_1264	imidazole glycerol phosphate synthase subunit HisF(hisF)	1.61169	2.17704e-153	6.86304e-152
SMU_1679c	YbhB/YbcL family Raf kinase inhibitor-like protein	1.61818	2.3409e-191	1.15424e-189
SMU_1255c	STAS-like domain-containing protein	1.61837	2.78056e-177	1.11396e-175
SMU_911c	DUF308 domain-containing protein	1.63497	2.73887e-159	9.24007e-158
SMU_491	DeoR/GlpR transcriptional regulator	1.63645	4.39543e-108	9.28837e-107
SMU_564	DUF1797 family protein	1.64288	5.93582e-40	3.4907e-39
SMU_299c	garvicin Q family class II bacteriocin	1.76016	2.00163e-201	1.0403e-199
SMU_495	glycerol dehydrogenase	1.76601	0	0
SMU_561c	NUDIX hydrolase	1.79403	3.28503e-231	1.91428e-229
SMU_528c	antibiotic biosynthesis monooxygenase	1.80064	6.15533e-182	2.5732e-180
SMU_1267c	YrdB family protein	1.84206	5.81915e-184	2.48671e-182
SMU_1681c	VOC family protein	1.85525	0	0
SMU_1265	1-(5-phosphoribosyl)-5-[(5-phosphoribosylamino)methylideneamino] imidazole-4-carboxamide isomerase(hisA)	1.86598	1.05205e-167	3.81714e-166
SMU_1203	branched-chain amino acid aminotransferase	1.8695	0	0
SMU_494	fructose-6-phosphate aldolase	1.88027	2.38829e-168	9.18536e-167
SMU_1245c	noncanonical pyrimidine nucleotidase, YjjG family	1.90563	0	0
SMU_1266	imidazole glycerol phosphate synthase subunit HisH(hisH)	1.948	1.42672e-232	8.85028e-231
SMU_360	extracellular glyceraldehyde-3-phosphate dehydrogenase(gapC)	1.94822	0	0
SMU_764	ahpC peroxiredoxin	1.94873	9.57618e-120	2.27346e-118
SMU_839	bifunctional folylpolyglutamate synthase/dihydrofolate synthase	1.98232	8.75467e-250	6.01258e-248
SMU_527	dihydrodipicolinate reductase	2.02684	0	0
SMU_886	galactokinase(galK)	2.1026	1.68823e-74	2.16431e-73
SMU_493	formate acetyltransferase(pfl2)	2.10614	0	0
SMU_1268	imidazoleglycerol-phosphate dehydratase(hisB)	2.16689	7.96505e-230	4.50494e-228
SMU_1001	dprA DNA-protecting protein DprA	2.18885	1.93824e-27	8.52915e-27
SMU_2094c	Crp/Fnr family transcriptional regulator	2.35919	6.39811e-158	2.12131e-156
SMU_1269	serB phosphoserine phosphatase SerB	2.36217	1.11471e-280	8.93163e-279
SMU_1246c	TetR/AcrR family transcriptional regulator	2.39748	0	0
#N/A	#N/A	2.49219	7.33021e-88	1.17467e-86
SMU_1243	low temperature requirement A protein	2.50609	0	0
SMU_1270	bifunctional histidinal dehydrogenase/ histidinol dehydrogenase(hisD)	2.71075	0	0
#N/A	pseudo	2.72459	1.52398e-278	1.17225e-276
SMU_1498	DeoR/GlpR transcriptional regulator	2.78474	0	0
SMU_1271	ATP phosphoribosyltransferase(hisG)	2.80874	0	0
SMU_1725	acylphosphatase(SMU_1725)	2.86722	1.17897e-120	2.83396e-119
SMU_1272	histidyl-tRNA synthetase(hisZ)	2.86741	0	0
SMU_490	glycyl-radical enzyme activating protein	3.0359	0	0
SMU_1273	histidinol-phosphate aminotransferase(hisC)	3.14046	0	0
SMU_116	tagatose 1,6-diphosphate aldolase(lacD2)	4.63657	0	0
SMU_113	pfkB 1-phosphofructokinase	4.92309	0	0
SMU_115	PTS system fructose-specific transporter subunit IIA(SMU_115)	5.05963	1.99242e-278	1.47363e-276
SMU_114	PTS system fructose-specific transporter subunit IIBC(SMU_114)	5.13225	0	0
		amino acid ABC transporter permease
		1.34443
		fruA	1.45253
		SMU_1961c	PTS fructose transporter subunit IIA

## Sheet: Sg
Locus	function	logFC	PValue	FDR
SGO_1071	hypothetical protein single-strand DNA-binding protein	-1.58257	1.95862e-77	3.65015e-75
SGO_0115	class IIb bacteriocin, lactobin A/cerein 7B family	-1.30745	0.00274156	0.00688749
SGO_0664	prepilin peptidase	-1.22678	0.00631332	0.0145093
SGO_1679	mannose PTS system EIIAB component [EC:2.7.1.191] | (GenBank) phosphotransferase system enzyme II	1.00427	6.67774e-43	5.07014e-41
SGO_0930	cobalt-zinc-cadmium efflux system protein | (GenBank) cation efflux system protein	1.00526	4.32829e-07	2.31671e-06
SGO_0004	putative lipoprotein	1.03031	3.30475e-43	2.60567e-41
SGO_0568	glyQ; glycyl-tRNA synthetase, alpha subunit	1.05969	8.00234e-19	1.80272e-17
SGO_1283	oxidoreductase	1.0675	3.83287e-38	2.45543e-36
SGO_1593	arcA; arginine deiminase	1.07921	5.42489e-24	1.65986e-22
SGO_1082	basic membrane protein A and related proteins | (GenBank) lipoprotein	1.08589	5.08046e-31	2.31443e-29
SGO_0034	purC; phosphoribosylaminoimidazole-succinocarboxamide synthase	1.11153	3.76041e-67	5.92987e-65
SGO_0059	pXO1; conserved hypothetical protein	1.12877	1.03126e-31	4.91647e-30
SGO_0610	ribosomal subunit interface protein	1.1943	5.42103e-62	7.93794e-60
SGO_0565	adhA; alcohol dehydrogenase	1.19598	1.99349e-48	2.40391e-46
SGO_0209	pgk; phosphoglycerate kinase	1.21439	2.25488e-129	5.13611e-127
SGO_1114	Protein of unknown function (DUF1149) superfamily	1.23699	3.96768e-36	2.46477e-34
SGO_1592	arcB; ornithine carbamoyltransferase	1.25435	3.21422e-47	3.46798e-45
SGO_1524	tagatose 6-phosphate kinase [EC:2.7.1.144] | (GenBank) lacC-2; tagatose-6-phosphate kinase	1.3722	1.56656e-15	2.5287e-14
SGO_0991	conserved hypothetical protein	1.38237	4.64982e-07	2.48232e-06
SGO_1523	lacD-1; tagatose 1,6-diphosphate aldolase	1.39059	8.81569e-27	3.28585e-25
SGO_0385	fructan beta-fructosidase [EC:3.2.1.80] | (GenBank) exo-beta-D-fructosidase	1.4062	4.60813e-30	1.96806e-28
SGO_1525	lacB-1; galactose-6-phosphate isomerase, LacB subunit	1.44816	8.80369e-13	1.01964e-11
SGO_0387	2,4-diaminopentanoate dehydrogenase [EC:1.4.1.12 1.4.1.26] | (GenBank) conserved hypothetical protein	1.5715	8.01457e-25	2.60791e-23
SGO_1516	lacD-2; tagatose 1,6-diphosphate aldolase	1.63416	8.78929e-31	3.91696e-29
SGO_0113	acdH; alcohol-acetaldehyde dehydrogenase	2.01004	7.43636e-101	1.52445e-98
SGO_1517	lacC; tagatose-6-phosphate kinase	2.01586	6.27807e-52	8.04377e-50
SGO_1519	lacA-1; galactose-6-phosphate isomerase, LacA subunit	2.24847	1.89036e-27	7.31175e-26
SGO_1518	lacB-2; galactose-6-phosphate isomerase, LacB subunit	2.51904	4.20461e-33	2.21012e-31
SGO_0091	integral membrane protein	2.89204	0	0
SGO_1113	fruA; PTS system, fructose specific IIABC components	3.50931	0	0
SGO_1889	conserved hypothetical protein	3.58603	1.90664e-76	3.25717e-74
SGO_1112	fruB; 1-phosphofructokinase	3.60911	0	0
SGO_1111	fruR; phosphotransferase system repressor	3.86601	0	0
SGO_1891	mannose PTS system EIIC component	4.14717	2.47139e-161	6.33294e-159
SGO_1890	PTS system, fructose(mannose)-specific IID	4.24313	7.2027e-163	2.10936e-160
SGO_1893	N-acetylgalactosamine PTS system EIIA component [EC:2.7.1.-] | (GenBank) PTS system, fructose(mannose)-specific IIA component	4.32965	6.17514e-200	2.53181e-197
SGO_1892	PTS system, fructose(mannose)-specific IIB	4.61364	2.03132e-165	6.94036e-163
SGO_1956	rrsC; 16S ribosomal RNA	4.89035	0.000197471	0.000655042

## Sheet: So
		logFC	PValue	FDR
SOR_1016	SOR_1016 dehydrogenase family protein, saccharopine dehydrogenase	-2.60312	0.000132758	0.00136773
SOR_1899	ugpA sugar ABC transporter permease	-1.91877	2.06793e-28	3.41984e-26
SOR_1017	SOR_1017 spermidine synthase	-1.44929	4.2731e-19	3.14073e-17
SOR_1609	SOR_1609 enoyl-CoA hydratase	-1.38538	1.30312e-31	3.44804e-29
SOR_1010	SOR_1010 transcriptional regulator, MarR family	-1.29896	5.1435e-06	7.45401e-05
SOR_0121	malX maltose ABC transporter substrate-binding protein	-1.28032	1.12579e-48	1.48943e-45
SOR_1526	SOR_1526 hypothetical protein	-1.06086	0.00894848	0.0399961
SOR_1094	SOR_1094 PTS system, IIA component	-1.01439	0.00704815	0.0333025
SOR_1115	SOR_1115 amino acid ABC transporter permease	1.05831	2.78142e-22	2.62844e-20
SOR_0979	SOR_0979 hypothetical protein	1.26728	0.0080853	0.0375328
SOR_0926	SOR_0926 hypothetical protein	1.45367	1.47141e-05	0.00019085
SOR_0129	dapE peptidase family M20/M25/M40	1.45918	0.00943523	0.0420297
