# Supplementary material for: Potential of Prebiotic D-Tagatose for Prevention of Oral Disease
Source: Front Cell Infect Microbiol. 2021 Nov 5;11:767944. doi: 10.3389/fcimb.2021.767944 (PMC8604381; doi:10.3389/fcimb.2021.767944)
Supplement: Supplementary file 3 [file Table_2.xlsx]

## Sheet: S. mutans down-regulated genes 
S. mutans down-regulated genes GO analysis
Term	Count	PValue	Fold Enrichment	Bonferroni	Benjamini	FDR
catalytic activity	7	0.000621042	6.04056	0.0281724	0.029189	0.029189
metabolic process	8	0.00149696	4.28704	0.0525025	0.0523937	0.0523937
structural constituent of ribosome	7	0.02478	2.96329	0.684703	0.58233	0.58233
phosphoenolpyruvate-dependent sugar phosphotransferase system	6	0.0311931	3.21528	0.680449	0.54588	0.54588
protein-N(PI)-phosphohistidine-sugar phosphotransferase activity	4	0.0677156	4.07934	0.96026	1	1
translation	7	0.0714776	2.28884	0.930733	0.833905	0.833905
ribosome	5	0.0959853	2.73748	0.553929	0.480352	0.480352

## Sheet: S. mutans up-regulated genes
S. mutans up-regulated genes GO analysis
Term	Count	PValue	Fold Enrichment	Bonferroni	Benjamini	FDR
histidine biosynthetic process	9	5.1765e-08	11.9741	2.69178e-06	2.64002e-06	2.64002e-06
cytoplasm	17	0.0331352	1.58342	0.286067	0.331352	0.331352
lyase activity	3	0.0469817	8.13626	0.972924	1	1
lactose catabolic process via tagatose-6-phosphate	3	0.0475922	7.98276	0.920787	1	1

## Sheet: S. gordonii down-regulated gene
S. gordonii down-regulated genes GO analysis
Term	Count	PValue	Fold Enrichment	Bonferroni	Benjamini	FDR
Transmembrane helix	3	0.0657784	3.89597	0.184639	0.0960982	0.0960982
Transmembrane	3	0.0657784	3.89597	0.184639	0.0960982	0.0960982
Membrane	3	0.0720737	3.72211	0.201012	0.0960982	0.0960982

## Sheet: S. gordonii up-regulated genes 
S. gordonii up-regulated genes GO analysis
Term	Count	PValue	Fold Enrichment	Bonferroni	Benjamini	FDR
Lactose metabolism	8	8.60779e-12	49.4276	3.0988e-10	3.18488e-10	3.18488e-10
lactose catabolic process via tagatose-6-phosphate	7	3.21049e-08	24.7393	6.74202e-07	6.42097e-07	5.77887e-07
tagatose-6-phosphate kinase activity	5	6.72468e-07	47.0385	1.88289e-05	1.88291e-05	1.88291e-05
D-tagatose 6-phosphate catabolic process	5	3.2022e-06	31.8077	6.7244e-05	3.2022e-05	2.88198e-05
D-glucosamine PTS permease activity	6	3.83293e-05	13.4396	0.00107267	0.000536611	0.000536611
protein-N(PI)-phosphohistidine-sugar phosphotransferase activity	5	0.00150198	9.04586	0.0412137	0.0140185	0.0140185
phosphoenolpyruvate-dependent sugar phosphotransferase system	6	0.00222389	5.78322	0.0456777	0.014826	0.0133434
galactose-6-phosphate isomerase activity	3	0.00234873	35.2788	0.0637211	0.0164411	0.0164411
galactose catabolic process	3	0.00507614	23.8558	0.101358	0.0253807	0.0228426
Transferase	12	0.00850566	2.2543	0.264727	0.157355	0.157355
tagatose-bisphosphate aldolase activity	2	0.0404816	47.0385	0.685593	0.226697	0.226697
Arginine metabolism	2	0.0514366	37.0707	0.850587	0.634385	0.634385
arginine catabolic process to ornithine	2	0.0880787	21.2051	0.855754	0.352315	0.317083
