# Supplementary material for: Potential of Prebiotic D-Tagatose for Prevention of Oral Disease
Source: Front Cell Infect Microbiol. 2021 Nov 5;11:767944. doi: 10.3389/fcimb.2021.767944 (PMC8604381; doi:10.3389/fcimb.2021.767944)
Supplement: Supplementary file 4 [file Table_3.xlsx]

## Sheet: sheet 1
	PC1 negative			PC1 positive			PC2 negative			PC2 positive
	p value	FDR		p value	FDR		p value	FDR		p value	FDR
Alanine, aspartate and glutamate metabolism	0.000241	0.00507		0.23	1		0.0977	0.746		0.000141	0.00237
Aminoacyl-tRNA biosynthesis	1.08e-09	9.07e-08		1	1		0.232	1		1.08e-12	9.09e-11
Amino sugar and nucleotide sugar metabolism	0.56	1		0.0436	0.908		0.513	1		0.318	0.861
Arginine and proline metabolism	0.0468	0.327		1	1		0.162	1		0.0273	0.143
Arginine biosynthesis	0.000158	0.00442		0.122	1		0.0277	0.529		0.00791	0.0776
beta-Alanine metabolism	0.0741	0.415		1	1		0.334	1		0.135	0.541
Biosynthesis of unsaturated fatty acids	1	1		0.286	1		1	1		0.306	0.857
Biotin metabolism	1	1		1	1		1	1		0.27	0.782
Butanoate metabolism	0.281	0.945		0.13	1		1	1		0.377	0.904
Citrate cycle (TCA cycle)	0.357	1		0.0136	0.38		0.0539	0.566		0.468	1
Cysteine and methionine metabolism	4.73e-05	0.00199		1	1		1	1		3.95e-05	0.00107
D-Glutamine and D-glutamate metabolism	0.00648	0.068		0.054	0.908		1	1		1.15e-05	0.000482
Fatty acid biosynthesis	1	1		1	1		1	1		0.175	0.638
Fatty acid degradation	1	1		1	1		1	1		0.71	1
Fatty acid elongation	1	1		1	1		1	1		0.71	1
Fructose and mannose metabolism	0.0679	0.408		0.0136	0.38		1	1		0.125	0.524
Galactose metabolism	1	1		2.14e-06	0.00018		0.0134	0.529		0.00832	0.0776
Glutathione metabolism	0.021	0.177		1	1		0.0977	0.746		0.0013	0.0183
Glycerolipid metabolism	0.00429	0.0515		1	1		1	1		0.0117	0.089
Glycerophospholipid metabolism	0.55	1		1	1		1	1		0.681	1
Glycine, serine and threonine metabolism	0.0326	0.249		1	1		1	1		0.0169	0.102
Glycolysis / Gluconeogenesis	0.107	0.501		1	1		1	1		0.19	0.664
Glyoxylate and dicarboxylate metabolism	0.151	0.605		0.258	1		0.122	0.857		0.0152	0.0984
Histidine metabolism	0.00429	0.0515		1	1		1	1		0.0117	0.089
Inositol phosphate metabolism	0.485	1		1	1		1	1		0.613	1
Lysine degradation	1	1		1	1		1	1		0.546	1
Neomycin, kanamycin and gentamicin biosynthesis	1	1		1	1		0.0378	0.529		1	1
Nicotinate and nicotinamide metabolism	0.281	0.945		1	1		0.0316	0.529		0.377	0.904
Nitrogen metabolism	0.123	0.546		1	1		1	1		0.0129	0.0906
Pantothenate and CoA biosynthesis	0.062	0.4		1	1		0.308	1		0.0022	0.0264
Pentose and glucuronate interconversions	0.328	1		0.154	1		1	1		0.433	1
Pentose phosphate pathway	0.0804	0.415		1	1		0.347	1		0.146	0.557
Phenylalanine metabolism	0.197	0.754		1	1		0.175	1		0.27	0.782
Phenylalanine, tyrosine and tryptophan biosynthesis	0.084	0.415		1	1		0.0741	0.692		0.118	0.524
Porphyrin and chlorophyll metabolism	0.485	1		1	1		1	1		0.236	0.764
Primary bile acid biosynthesis	1	1		1	1		1	1		0.769	1
Purine metabolism	1	1		0.459	1		1.51e-05	0.00127		0.876	1
Pyrimidine metabolism	1	1		1	1		0.0359	0.529		0.341	0.895
Pyruvate metabolism	0.385	1		1	1		0.347	1		0.501	1
Selenocompound metabolism	0.357	1		1	1		1	1		0.468	1
Starch and sucrose metabolism	0.328	1		0.154	1		0.0444	0.533		0.104	0.516
Taurine and hypotaurine metabolism	0.0118	0.11		1	1		1	1		0.0232	0.13
Thiamine metabolism	0.143	0.599		1	1		1	1		0.197	0.664
Tryptophan metabolism	0.598	1		1	1		0.55	1		0.728	1
Tyrosine metabolism	0.607	1		1	1		0.559	1		0.375	0.904
Ubiquinone and other terpenoid-quinone biosynthesis	1	1		1	1		1	1		0.247	0.767
Valine, leucine and isoleucine biosynthesis	0.000484	0.00812		1	1		1	1		5.12e-05	0.00107
Valine, leucine and isoleucine degradation	0.214	0.782		1	1		1	1		0.123	0.524
